# Supplementary material for: Capturing the Interrelationship between Objectively Measured Physical Activity and Sedentary Behaviour in Children in the Context of Diverse Environmental Exposures
Source: Int J Environ Res Public Health. 2015 Sep 7;12(9):10995–1011. doi: 10.3390/ijerph120910995 (PMC4586657; doi:10.3390/ijerph120910995)
Supplement: Supplementary File 1 [file ijerph-12-10995-s001.zip]

Archive with 2 entries (2 files):
- SCHK Questionnaire.pdf
- ijerph-93115-suppl.pdf
